# Supplementary material for: Anti-Inflammatory Activities of Arnica montana Planta Tota versus Flower Extracts: Analytical, In Vitro and In Vivo Mouse Paw Oedema Model Studies
Source: Plants (Basel). 2023 Mar 16;12(6):1348. doi: 10.3390/plants12061348 (PMC10053944; doi:10.3390/plants12061348)
Supplement: Supplementary file 1 [file plants-12-01348-s001.zip]

Archive with 1 entries (1 files):
- plants-2130681-supplementary.pdf
